# Supplementary material for: Fetal ocular development in the second trimester of pregnancy documented by 7.0 T postmortem Magnetic Resonance Imaging
Source: PLoS One. 2019 Apr 4;14(4):e0214939. doi: 10.1371/journal.pone.0214939 (PMC6448861; doi:10.1371/journal.pone.0214939)
Supplement: S1 File — (XLS) [file pone.0214939.s001.xls]

## Sheet: Sheet1
GA	IOD	BOD	GD	LD	GV	LV
12	0.609	0.998	0.501	0.252	0.018	0.0012
12	0.528	1.211	0.411	0.258	0.015	0.0048
12	0.419	1.398	0.362	0.241	0.038	0.0032
13	0.599	1.504	0.533	0.275	0.065	0.0095
13	0.572	1.401	0.487	0.253	0.053	0.0049
13	0.555	1.411	0.511	0.281	0.038	0.0061
14	0.701	1.905	0.607	0.28	0.118	0.011
14	0.599	1.775	0.702	0.309	0.095	0.016
15	0.9	2.111	0.701	0.307	0.151	0.015
15	0.909	2.305	0.6	0.327	0.174	0.0139
15	0.801	2.215	0.699	0.319	0.125	0.0186
15	0.85	2.275	0.799	0.341	0.152	0.0202
16	0.899	2.135	0.702	0.353	0.208	0.0184
16	0.8	2.301	0.8	0.358	0.165	0.017
16	0.871	2.398	0.825	0.367	0.24	0.0172
16	0.823	2.501	0.851	0.351	0.265	0.0223
17	1.1	2.395	0.801	0.365	0.24	0.0218
17	1.108	2.294	0.905	0.392	0.222	0.0217
17	0.929	2.465	0.703	0.402	0.231	0.0184
17	0.93	2.551	0.711	0.411	0.318	0.0194
17	0.941	2.604	0.751	0.422	0.242	0.0178
17	0.901	2.811	0.821	0.365	0.246	0.0258
17	1.011	2.714	0.853	0.392	0.247	0.0283
18	1.001	2.805	0.859	0.392	0.252	0.0258
18	1.108	2.615	0.961	0.388	0.256	0.0299
18	1.131	2.697	0.904	0.421	0.266	0.0195
18	0.902	2.501	0.8	0.425	0.305	0.0245
18	0.911	2.445	0.805	0.433	0.342	0.024
19	1.004	2.914	0.925	0.409	0.327	0.0289
19	1.108	2.659	0.899	0.399	0.282	0.0196
19	1.131	2.48	0.981	0.461	0.286	0.0308
19	1.142	2.511	0.801	0.452	0.27	0.0348
19	1.157	2.576	0.848	0.43	0.372	0.0356
20	0.997	2.914	0.963	0.43	0.416	0.032
20	0.938	3.2	1.058	0.398	0.292	0.0357
20	1.104	2.6	0.848	0.408	0.328	0.0422
20	0.939	2.705	0.914	0.415	0.33	0.0225
20	1.149	2.824	0.992	0.422	0.355	0.027
20	1.108	2.936	0.952	0.447	0.362	0.0273
20	1.151	3.021	0.941	0.441	0.353	0.0265
20	1.211	3.112	0.933	0.462	0.398	0.028
20	1.127	2.665	0.977	0.465	0.455	0.0285
20	1.126	2.644	0.917	0.488	0.445	0.029
20	1.13	3.084	0.899	0.433	0.431	0.0294
21	1.004	3.201	0.999	0.45	0.51	0.036
21	1.309	3.088	0.908	0.453	0.362	0.047
21	1.186	2.602	0.955	0.399	0.368	0.026
21	1.196	2.915	1.057	0.409	0.375	0.0286
21	1.155	3.099	1.111	0.411	0.384	0.0292
21	1.227	3.112	1.062	0.415	0.392	0.0297
21	1.178	3.255	1.071	0.422	0.434	0.0359
21	1.16	3.201	1.083	0.434	0.475	0.0362
21	1.143	3.064	1.094	0.49	0.482	0.0377
21	1.134	3.2	1.102	0.478	0.416	0.041
22	1.309	3.206	1.055	0.477	0.462	0.04
22	1.243	3.288	1.101	0.495	0.435	0.0344
22	1.188	3.065	0.973	0.455	0.511	0.041
22	1.156	2.983	1.151	0.425	0.401	0.0445
23	1.279	3.487	1.102	0.488	0.503	0.04
23	1.211	3.211	1.153	0.454	0.535	0.0463
